# Supplementary material for: Big Data to Knowledge Analytics Reveals the Zika Virus Epidemic as Only One of Multiple Factors Contributing to a Year-Over-Year 28-Fold Increase in Microcephaly Incidence
Source: Int J Environ Res Public Health. 2022 Jul 25;19(15):9051. doi: 10.3390/ijerph19159051 (PMC9331749; doi:10.3390/ijerph19159051)
Supplement: Supplementary file 1 [file ijerph-19-09051-s001.zip]

Archive with 1 entries (1 files):
- ijerph-1731959-supplementary.pdf
